# Supplementary material for: Molecular shifts in limb identity underlie development of feathered feet in two domestic avian species
Source: eLife. 2016 Mar 15;5:e12115. doi: 10.7554/eLife.12115 (PMC4805547; doi:10.7554/eLife.12115)
Supplement: Figure 3—source data 1. — Abbreviations: fl, embryonic forelimb; hl, embryonic hindlimb. DOI: http://dx.doi.org/10.7554/eLife.12115.012 [file elife-12115-fig3-data1.xlsx]

## Sheet: limb_qrtpcr.txt
species	breed	sample	limb	target	expression
chicken	cochin	cochin1	hl	pitx1	1.205
chicken	cochin	cochin2	hl	pitx1	1.242
chicken	cochin	cochin3	hl	pitx1	0.887
chicken	cochin	cochin4	hl	pitx1	0.812
chicken	cochin	cochin5	hl	pitx1	0.703
chicken	cochin	cochin6	hl	pitx1	0.721
chicken	leghorn	leghorn1	hl	pitx1	0.536
chicken	leghorn	leghorn2	hl	pitx1	0.744
chicken	leghorn	leghorn3	hl	pitx1	1.167
chicken	leghorn	leghorn4	hl	pitx1	0.817
chicken	leghorn	leghorn5	hl	pitx1	1.576
chicken	leghorn	leghorn6	hl	pitx1	1.158
chicken	silkie	silkie1	hl	pitx1	0.7406
chicken	silkie	silkie2	hl	pitx1	0.393
chicken	silkie	silkie3	hl	pitx1	0.945
chicken	silkie	silkie4	hl	pitx1	0.759
chicken	silkie	silkie5	hl	pitx1	0.694
chicken	silkie	silkie6	hl	pitx1	0.781
chicken	cochin	cochin1	hl	tbx3	0.872459
chicken	Cochin	cochin2	hl	tbx3	1.17248
chicken	Cochin	cochin3	hl	tbx3	1.59802
chicken	Cochin	cochin4	hl	tbx3	0.745914
chicken	Cochin	cochin5	hl	tbx3	0.360976
chicken	Cochin	cochin6	hl	tbx3	0.544108
chicken	leghorn	leghorn1	hl	tbx3	0.995494
chicken	leghorn	leghorn2	hl	tbx3	1
chicken	leghorn	leghorn3	hl	tbx3	1.05378
chicken	leghorn	leghorn4	hl	tbx3	0.762322
chicken	leghorn	leghorn5	hl	tbx3	1.06788
chicken	leghorn	leghorn6	hl	tbx3	1.29138
chicken	silkie	silkie1	hl	tbx3	0.523845
chicken	silkie	silkie2	hl	tbx3	0.422496
chicken	silkie	silkie3	hl	tbx3	0.455469
chicken	silkie	silkie4	hl	tbx3	0.352478
chicken	silkie	silkie5	hl	tbx3	0.857206
chicken	silkie	silkie6	hl	tbx3	0.358043
chicken	cochin	cochin1	hl	tbx5	0.1549
chicken	cochin	cochin2	hl	tbx5	0.0525
chicken	cochin	cochin3	hl	tbx5	0.0306
chicken	cochin	cochin4	hl	tbx5	0.094
chicken	cochin	cochin5	hl	tbx5	0.0162
chicken	cochin	cochin6	hl	tbx5	0.0474
chicken	leghorn	leghorn1	hl	tbx5	0.00145
chicken	leghorn	leghorn2	hl	tbx5	0.00235
chicken	leghorn	leghorn3	hl	tbx5	0.00295
chicken	leghorn	leghorn4	hl	tbx5	0.00951
chicken	leghorn	leghorn5	hl	tbx5	0.00683
chicken	leghorn	leghorn6	hl	tbx5	0.0118
chicken	silkie	silkie1	hl	tbx5	0.0371
chicken	silkie	silkie2	hl	tbx5	0.185
chicken	silkie	silkie3	hl	tbx5	0.0424
chicken	silkie	silkie4	hl	tbx5	0.0374
pigeon	homer	homer1	hl	h2afy	0.454885
pigeon	homer	homer2	hl	h2afy	1.48136
pigeon	homer	homer3	hl	h2afy	0.938
pigeon	homer	homer4	hl	h2afy	1.06041
pigeon	homer	homer5	hl	h2afy	1.35387
pigeon	homer	homer6	hl	h2afy	0.711481
pigeon	indfan	indfan1	hl	h2afy	1.04674
pigeon	indfan	indfan2	hl	h2afy	0.610024
pigeon	indfan	indfan3	hl	h2afy	0.63208
pigeon	indfan	indfan4	hl	h2afy	0.6349
pigeon	indfan	indfan5	hl	h2afy	0.52063
pigeon	indfan	indfan6	hl	h2afy	0.426254
pigeon	trump	trump1	hl	h2afy	0.627543
pigeon	trump	trump2	hl	h2afy	1.08018
pigeon	trump	trump3	hl	h2afy	0.735654
pigeon	trump	trump4	hl	h2afy	0.547419
pigeon	trump	trump5	hl	h2afy	0.544697
pigeon	trump	trump6	hl	h2afy	0.365206
pigeon	homer	homer1	hl	pitx1	0.945085
pigeon	homer	homer2	hl	pitx1	0.976408
pigeon	homer	homer3	hl	pitx1	1.03428
pigeon	homer	homer4	hl	pitx1	1.22565
pigeon	homer	homer5	hl	pitx1	0.908342
pigeon	homer	homer6	hl	pitx1	1.02763
pigeon	homer	homer7	hl	pitx1	0.979125
pigeon	homer	homer8	hl	pitx1	0.903483
pigeon	indfan	infan1	hl	pitx1	0.812191
pigeon	indfan	infan2	hl	pitx1	0.798099
pigeon	indfan	infan3	hl	pitx1	0.665011
pigeon	indfan	infan4	hl	pitx1	0.684998
pigeon	indfan	infan5	hl	pitx1	0.739508
pigeon	indfan	infan6	hl	pitx1	0.816424
pigeon	trump	trump1	hl	pitx1	0.429929
pigeon	trump	trump2	hl	pitx1	0.396456
pigeon	trump	trump3	hl	pitx1	0.387597
pigeon	trump	trump4	hl	pitx1	0.296012
pigeon	trump	trump5	hl	pitx1	0.42356
pigeon	trump	trump6	hl	pitx1	0.443401
pigeon	homer	homer1	hl	smad5	0.845765
pigeon	homer	homer2	hl	smad5	0.627758
pigeon	homer	homer3	hl	smad5	1.37952
pigeon	homer	homer4	hl	smad5	1.45012
pigeon	homer	homer5	hl	smad5	0.993801
pigeon	homer	homer6	hl	smad5	1.02637
pigeon	homer	homer7	hl	smad5	0.77441
pigeon	homer	homer8	hl	smad5	0.902257
pigeon	indfan	indfan1	hl	smad5	1.42521
pigeon	indfan	indfan2	hl	smad5	0.919699
pigeon	indfan	indfan3	hl	smad5	1.3677
pigeon	indfan	indfan4	hl	smad5	1.30857
pigeon	indfan	indfan5	hl	smad5	1.04729
pigeon	indfan	indfan6	hl	smad5	1.0204
pigeon	trump	trump1	hl	smad5	1.05743
pigeon	trump	trump2	hl	smad5	1.18335
pigeon	trump	trump3	hl	smad5	0.899065
pigeon	trump	trump4	hl	smad5	0.961846
pigeon	trump	trump5	hl	smad5	0.938189
pigeon	trump	trump6	hl	smad5	1.25386
pigeon	homer	homer1	hl	tbx3	0.678257
pigeon	homer	homer2	hl	tbx3	1.2511
pigeon	homer	homer3	hl	tbx3	0.891687
pigeon	homer	homer4	hl	tbx3	1.17863
pigeon	homer	homer5	hl	tbx3	1.14196
pigeon	homer	homer6	hl	tbx3	0.858369
pigeon	indfan	indfan1	hl	tbx3	1.81761
pigeon	indfan	indfan2	hl	tbx3	1.54146
pigeon	indfan	indfan3	hl	tbx3	1.20562
pigeon	indfan	indfan4	hl	tbx3	1.39632
pigeon	indfan	indfan5	hl	tbx3	1.64213
pigeon	indfan	indfan6	hl	tbx3	1.36402
pigeon	trump	trump1	hl	tbx3	2.08843
pigeon	trump	trump2	hl	tbx3	2.02278
pigeon	trump	trump3	hl	tbx3	1.15354
pigeon	trump	trump4	hl	tbx3	1.9246
pigeon	trump	trump5	hl	tbx3	1.9533
pigeon	trump	trump6	hl	tbx3	1.44847
pigeon	homer	homer1	hl	tbx4	0.986215
pigeon	homer	homer2	hl	tbx4	1.39454
pigeon	homer	homer3	hl	tbx4	1.0295
pigeon	homer	homer4	hl	tbx4	0.685142
pigeon	homer	homer5	hl	tbx4	0.899565
pigeon	homer	homer6	hl	tbx4	1.21885
pigeon	homer	homer7	hl	tbx4	0.956446
pigeon	homer	homer8	hl	tbx4	0.829741
pigeon	infan	indfan1	hl	tbx4	1.16538
pigeon	infan	indfan2	hl	tbx4	1.13578
pigeon	infan	indfan3	hl	tbx4	1.10997
pigeon	infan	indfan4	hl	tbx4	0.978394
pigeon	infan	indfan5	hl	tbx4	0.681484
pigeon	infan	indfan6	hl	tbx4	0.98469
pigeon	trump	trump1	hl	tbx4	1.19985
pigeon	trump	trump2	hl	tbx4	0.997933
pigeon	trump	trump3	hl	tbx4	1.28204
pigeon	trump	trump4	hl	tbx4	1.10147
pigeon	trump	trump5	hl	tbx4	0.953264
pigeon	trump	trump6	hl	tbx4	0.739315
pigeon	homer	homer1	fl	tbx5	0.900681
pigeon	homer	homer2	fl	tbx5	1.15437
pigeon	homer	homer3	fl	tbx5	0.927291
pigeon	homer	homer4	fl	tbx5	0.714229
pigeon	homer	homer5	fl	tbx5	1.12012
pigeon	homer	homer6	fl	tbx5	1.07382
pigeon	homer	homer7	fl	tbx5	1.10949
pigeon	homer	homer1	hl	tbx5	0.00055208
pigeon	homer	homer2	hl	tbx5	0.000162252
pigeon	homer	homer3	hl	tbx5	0.00113197
pigeon	homer	homer4	hl	tbx5	0.00112186
pigeon	homer	homer5	hl	tbx5	0.00145775
pigeon	homer	homer6	hl	tbx5	0.00148491
pigeon	homer	homer7	hl	tbx5	0.00104655
pigeon	homer	homer8	hl	tbx5	0.00107225
pigeon	indfan	indfan1	fl	tbx5	1.08889
pigeon	indfan	indfan2	fl	tbx5	1.397
pigeon	indfan	indfan3	fl	tbx5	0.696669
pigeon	indfan	indfan4	fl	tbx5	1.05422
pigeon	indfan	indfan5	fl	tbx5	1.83024
pigeon	indfan	indfan6	fl	tbx5	1.06579
pigeon	indfan	infan1	hl	tbx5	0.0272251
pigeon	indfan	infan2	hl	tbx5	0.027125
pigeon	indfan	infan3	hl	tbx5	0.00774391
pigeon	indfan	infan4	hl	tbx5	0.0110192
pigeon	indfan	infan5	hl	tbx5	0.0134586
pigeon	indfan	infan6	hl	tbx5	0.0200615
pigeon	trump	trump1	fl	tbx5	1.01685
pigeon	trump	trump2	fl	tbx5	1.01485
pigeon	trump	trump3	fl	tbx5	0.4314
pigeon	trump	trump4	fl	tbx5	3.65657
pigeon	trump	trump5	fl	tbx5	0.489135
pigeon	trump	trump6	fl	tbx5	1.7034
pigeon	trump	trump1	hl	tbx5	0.199749
pigeon	trump	trump2	hl	tbx5	0.153044
pigeon	trump	trump3	hl	tbx5	0.094583
pigeon	trump	trump4	hl	tbx5	0.0656452
pigeon	trump	trump5	hl	tbx5	0.175863
pigeon	trump	trump6	hl	tbx5	0.15722
pigeon	homer	homer1	hl	tgfbi	1.32691
pigeon	homer	homer2	hl	tgfbi	1.04986
pigeon	homer	homer3	hl	tgfbi	1.14935
pigeon	homer	homer4	hl	tgfbi	1.21286
pigeon	homer	homer5	hl	tgfbi	0.74469
pigeon	homer	homer6	hl	tgfbi	0.869913
pigeon	homer	homer7	hl	tgfbi	0.766216
pigeon	homer	homer8	hl	tgfbi	0.880197
pigeon	indfan	indfan1	hl	tgfbi	1.7858
pigeon	indfan	indfan2	hl	tgfbi	1.51253
pigeon	indfan	indfan3	hl	tgfbi	1.55018
pigeon	indfan	indfan4	hl	tgfbi	1.18713
pigeon	indfan	indfan5	hl	tgfbi	1.15083
pigeon	indfan	indfan6	hl	tgfbi	1.30509
pigeon	trump	trump1	hl	tgfbi	0.938375
pigeon	trump	trump2	hl	tgfbi	0.964656
pigeon	trump	trump3	hl	tgfbi	1.02449
pigeon	trump	trump4	hl	tgfbi	1.11131
pigeon	trump	trump5	hl	tgfbi	1.04371
pigeon	trump	trump6	hl	tgfbi	1.23363
