# Supplementary material for: Molecular shifts in limb identity underlie development of feathered feet in two domestic avian species
Source: eLife. 2016 Mar 15;5:e12115. doi: 10.7554/eLife.12115 (PMC4805547; doi:10.7554/eLife.12115)
Supplement: Figure 4—source data 1. — Abbreviations: fl, embryonic forelimb; hl, embryonic hindlimb. DOI: http://dx.doi.org/10.7554/eLife.12115.017 [file elife-12115-fig4-data1.xlsx]

## Sheet: Sheet1
species	Assay	Sample ID	tissue	DNA source	position	A Frequency (%)	C Frequency (%)	G Frequency (%)	T Frequency (%)	feather/scale ratio
pigeon	Tbx5 capuchin swallow	embryo1	fl	cDNA	1	-	51.02	-	48.98	1.04165
pigeon	Tbx5 capuchin swallow	embryo2	fl	cDNA	1	-	51.79	-	48.21	1.07426
pigeon	Tbx5 capuchin swallow	embryo3	fl	cDNA	1	-	51.37	-	48.63	1.05634
pigeon	Tbx5 capuchin swallow	embryo4	fl	cDNA	1	-	52.9	-	47.1	1.12314
pigeon	Tbx5 capuchin swallow	embryo5	fl	cDNA	1	-	52.46	-	47.54	1.10349
pigeon	Tbx5 capuchin swallow	embryo6	fl	cDNA	1	-	51.83	-	48.17	1.07598
pigeon	Tbx5 capuchin swallow	embryo7	fl	cDNA	1	-	51.82	-	48.18	1.07555
pigeon	Tbx5 capuchin swallow	gDNA_capuchin	blood	gDNA	1	-	3.74	-	96.26	0.0388531
pigeon	Tbx5 capuchin swallow	embryo1	hl	cDNA	1	-	92.37	-	7.63	12.1062
pigeon	Tbx5 capuchin swallow	embryo2	hl	cDNA	1	-	94.54	-	5.46	17.315
pigeon	Tbx5 capuchin swallow	embryo3	hl	cDNA	1	-	92.94	-	7.06	13.1643
pigeon	Tbx5 capuchin swallow	embryo4	hl	cDNA	1	-	92.48	-	7.52	12.2979
pigeon	Tbx5 capuchin swallow	embryo5	hl	cDNA	1	-	95.61	-	4.39	21.779
pigeon	Tbx5 capuchin swallow	embryo6	hl	cDNA	1	-	93.04	-	6.96	13.3678
pigeon	Tbx5 capuchin swallow	embryo7	hl	cDNA	1	-	94.77	-	5.23	18.1205
pigeon	Tbx5 capuchin swallow	gDNA_swallow	blood	gDNA	1	-	98.94	-	1.06	93.3396
pigeon	Tbx5 capuchin swallow	embryo1	blood	gDNA	1	-	50.76	-	49.24	1.03087
pigeon	Tbx5 capuchin swallow	embryo2	blood	gDNA	1	-	50.75	-	49.25	1.03046
pigeon	Tbx5 capuchin swallow	embryo3	blood	gDNA	1	-	50.1	-	49.9	1.00401
pigeon	Tbx5 capuchin swallow	embryo4	blood	gDNA	1	-	50.65	-	49.35	1.02634
pigeon	Tbx5 capuchin swallow	embryo5	blood	gDNA	1	-	51.15	-	48.85	1.04708
pigeon	Tbx5 capuchin swallow	embryo6	blood	gDNA	1	-	51.75	-	48.25	1.07254
pigeon	Tbx5 capuchin swallow	embryo7	blood	gDNA	1	-	51.26	-	48.74	1.0517
pigeon	Tbx5 capuchin swallow	NTC			1	-	-	-	-
pigeon	pigeon_tbx3_snp2	embryo1	blood	gDNA	1	-	44.71	55.29	-	1.23664
pigeon	pigeon_tbx3_snp2	embryo2	blood	gDNA	1	-	44.47	55.53	-	1.24871
pigeon	pigeon_tbx3_snp2	embryo3	blood	gDNA	1	-	42.22	57.78	-	1.36855
pigeon	pigeon_tbx3_snp2	embryo4	blood	gDNA	1	-	43.59	56.41	-	1.2941
pigeon	pigeon_tbx3_snp2	embryo5	blood	gDNA	1	-	44.66	55.34	-	1.23914
pigeon	pigeon_tbx3_snp2	embryo6	blood	gDNA	1	-	-	-	-	#VALUE!
pigeon	pigeon_tbx3_snp2	embryo7	blood	gDNA	1	-	44	56	-	1.27273
pigeon	pigeon_tbx3_snp2	gDNA_capuchin	blood	gDNA	1	-	97.42	2.58	-	0.0264833
pigeon	pigeon_tbx3_snp2	embryo1	hl	cDNA	1	-	46.12	53.88	-	1.16826
pigeon	pigeon_tbx3_snp2	embryo2	hl	cDNA	1	-	43.9	56.1	-	1.2779
pigeon	pigeon_tbx3_snp2	embryo3	hl	cDNA	1	-	45.25	54.75	-	1.20994
pigeon	pigeon_tbx3_snp2	embryo4	hl	cDNA	1	-	42.4	57.6	-	1.35849
pigeon	pigeon_tbx3_snp2	embryo5	hl	cDNA	1	-	44.02	55.98	-	1.27169
pigeon	pigeon_tbx3_snp2	embryo6	hl	cDNA	1	-	43.18	56.82	-	1.31589
pigeon	pigeon_tbx3_snp2	embryo7	hl	cDNA	1	-	44.78	55.22	-	1.23314
pigeon	pigeon_tbx3_snp2	gDNA_swallow	blood	gDNA	1	-	2.9	97.1	-	33.4828
pigeon	pigeon_tbx3_snp2	embryo1	fl	cDNA	1	-	48.02	51.98	-	1.08247
pigeon	pigeon_tbx3_snp2	embryo2	fl	cDNA	1	-	44.6	55.4	-	1.24215
pigeon	pigeon_tbx3_snp2	embryo3	fl	cDNA	1	-	46.04	53.96	-	1.17202
pigeon	pigeon_tbx3_snp2	embryo4	fl	cDNA	1	-	46.5	53.5	-	1.15054
pigeon	pigeon_tbx3_snp2	embryo5	fl	cDNA	1	-	46.31	53.69	-	1.15936
pigeon	pigeon_tbx3_snp2	embryo6	fl	cDNA	1	-	44.78	55.22	-	1.23314
pigeon	pigeon_tbx3_snp2	embryo7	fl	cDNA	1	-	44.02	55.98	-	1.27169
pigeon	Pitx1 capuchin swallow	embryo1	fl	cDNA	1	47.85	52.15	-	-	0.917546
pigeon	Pitx1 capuchin swallow	embryo2	fl	cDNA	1	51.53	48.47	-	-	1.06313
pigeon	Pitx1 capuchin swallow	embryo3	fl	cDNA	1	88.01	11.99	-	-	7.34028
pigeon	Pitx1 capuchin swallow	embryo4	fl	cDNA	1	48.23	51.77	-	-	0.931621
pigeon	Pitx1 capuchin swallow	embryo5	fl	cDNA	1	50.2	49.8	-	-	1.00803
pigeon	Pitx1 capuchin swallow	embryo6	fl	cDNA	1	50.05	49.95	-	-	1.002
pigeon	Pitx1 capuchin swallow	embryo7	fl	cDNA	1	51.57	48.43	-	-	1.06484
pigeon	Pitx1 capuchin swallow	gDNA_capuchin	blood	gDNA	1	49.95	50.05	-	-	0.998002
pigeon	Pitx1 capuchin swallow	embryo1	hl	cDNA	1	43.44	56.56	-	-	0.768034
pigeon	Pitx1 capuchin swallow	embryo2	hl	cDNA	1	42.95	57.05	-	-	0.752848
pigeon	Pitx1 capuchin swallow	embryo3	hl	cDNA	1	99.97	0.03	-	-	3332.33
pigeon	Pitx1 capuchin swallow	embryo4	hl	cDNA	1	43.65	56.35	-	-	0.774623
pigeon	Pitx1 capuchin swallow	embryo5	hl	cDNA	1	47.56	52.44	-	-	0.906941
pigeon	Pitx1 capuchin swallow	embryo6	hl	cDNA	1	43.64	56.36	-	-	0.774308
pigeon	Pitx1 capuchin swallow	embryo7	hl	cDNA	1	45.36	54.64	-	-	0.830161
pigeon	Pitx1 capuchin swallow	gDNA_swallow	blood	gDNA	1	97.77	2.23	-	-	43.843
pigeon	Pitx1 capuchin swallow	embryo1	blood	gDNA	1	48.89	51.11	-	-	0.956564
pigeon	Pitx1 capuchin swallow	embryo2	blood	gDNA	1	49.98	50.02	-	-	0.9992
pigeon	Pitx1 capuchin swallow	embryo3	blood	gDNA	1	100	0	-	-	#DIV/0!
pigeon	Pitx1 capuchin swallow	embryo4	blood	gDNA	1	49.82	50.18	-	-	0.992826
pigeon	Pitx1 capuchin swallow	embryo5	blood	gDNA	1	49.44	50.56	-	-	0.977848
pigeon	Pitx1 capuchin swallow	embryo6	blood	gDNA	1	47.43	52.57	-	-	0.902226
pigeon	Pitx1 capuchin swallow	embryo7	blood	gDNA	1	47.73	52.27	-	-	0.913143
pigeon	Pitx1 capuchin swallow	NTC			1	45.58	54.42	-	-	0.83756
chicken	chicken_tbx5_exon6_assay_snp1	s12	blood	gDNA	1	50.65	49.35	-	-	1.02634
chicken	chicken_tbx5_exon6_assay_snp1	s16	blood	gDNA	1	51.94	48.06	-	-	1.08073
chicken	chicken_tbx5_exon6_assay_snp1	s17	blood	gDNA	1	54.42	45.58	-	-	1.19394
chicken	chicken_tbx5_exon6_assay_snp1	s18	blood	gDNA	1	49.71	50.29	-	-	0.988467
chicken	chicken_tbx5_exon6_assay_snp1	s20	blood	gDNA	1	52.75	47.25	-	-	1.1164
chicken	chicken_tbx5_exon6_assay_snp1	s26	blood	gDNA	1	51.57	48.43	-	-	1.06484
chicken	chicken_tbx5_exon6_assay_snp1	s29	blood	gDNA	1	51.63	48.37	-	-	1.0674
chicken	chicken_tbx5_exon6_assay_snp1	s31	blood	gDNA	1	50.42	49.58	-	-	1.01694
chicken	chicken_tbx5_exon6_assay_snp1	s8	blood	gDNA	1	50.85	49.15	-	-	1.03459
chicken	chicken_tbx5_exon6_assay_snp1	s9	blood	gDNA	1	53.7	46.3	-	-	1.15983
chicken	chicken_tbx5_exon6_assay_snp1	s10	blood	gDNA	1	53.06	46.94	-	-	1.13038
chicken	chicken_tbx5_exon6_assay_snp1	s12c	hl	cDNA	1	68.1	31.9	-	-	2.1348
chicken	chicken_tbx5_exon6_assay_snp1	s16c	hl	cDNA	1	72.01	27.99	-	-	2.5727
chicken	chicken_tbx5_exon6_assay_snp1	s17c	hl	cDNA	1	70.67	29.33	-	-	2.40948
chicken	chicken_tbx5_exon6_assay_snp1	s18c	hl	cDNA	1	68.07	31.93	-	-	2.13185
chicken	chicken_tbx5_exon6_assay_snp1	s20c	hl	cDNA	1	69.5	30.5	-	-	2.27869
chicken	chicken_tbx5_exon6_assay_snp1	s26c	hl	cDNA	1	60.92	39.08	-	-	1.55885
chicken	chicken_tbx5_exon6_assay_snp1	s29c	hl	cDNA	1	63.88	36.12	-	-	1.76855
chicken	chicken_tbx5_exon6_assay_snp1	s31c	hl	cDNA	1	69.59	30.41	-	-	2.28839
chicken	chicken_tbx5_exon6_assay_snp1	s8c	hl	cDNA	1	54.56	45.44	-	-	1.2007
chicken	chicken_tbx5_exon6_assay_snp1	s9c	hl	cDNA	1	58.06	41.94	-	-	1.38436
chicken	chicken_tbx5_exon6_assay_snp1	s10c	hl	cDNA	1	62.6	37.4	-	-	1.6738
chicken	chicken_tbx5_exon6_assay_snp1	s12	blood	gDNA	2	-	50.02	-	49.98	1.0008
chicken	chicken_tbx5_exon6_assay_snp1	s16	blood	gDNA	2	-	52.11	-	47.89	1.08812
chicken	chicken_tbx5_exon6_assay_snp1	s17	blood	gDNA	2	-	54.5	-	45.5	1.1978
chicken	chicken_tbx5_exon6_assay_snp1	s18	blood	gDNA	2	-	51.37	-	48.63	1.05634
chicken	chicken_tbx5_exon6_assay_snp1	s20	blood	gDNA	2	-	53.09	-	46.91	1.13174
chicken	chicken_tbx5_exon6_assay_snp1	s26	blood	gDNA	2	-	51.51	-	48.49	1.06228
chicken	chicken_tbx5_exon6_assay_snp1	s29	blood	gDNA	2	-	53.38	-	46.62	1.145
chicken	chicken_tbx5_exon6_assay_snp1	s31	blood	gDNA	2	-	52.97	-	47.03	1.1263
chicken	chicken_tbx5_exon6_assay_snp1	s8	blood	gDNA	2	-	49.51	-	50.49	0.98059
chicken	chicken_tbx5_exon6_assay_snp1	s9	blood	gDNA	2	-	53.46	-	46.54	1.14869
chicken	chicken_tbx5_exon6_assay_snp1	s10	blood	gDNA	2	-	50.35	-	49.65	1.0141
chicken	chicken_tbx5_exon6_assay_snp1	s12c	hl	cDNA	2	-	67.08	-	32.92	2.03767
chicken	chicken_tbx5_exon6_assay_snp1	s16c	hl	cDNA	2	-	71.12	-	28.88	2.4626
chicken	chicken_tbx5_exon6_assay_snp1	s17c	hl	cDNA	2	-	68.24	-	31.76	2.14861
chicken	chicken_tbx5_exon6_assay_snp1	s18c	hl	cDNA	2	-	69.12	-	30.88	2.23834
chicken	chicken_tbx5_exon6_assay_snp1	s20c	hl	cDNA	2	-	68.75	-	31.25	2.2
chicken	chicken_tbx5_exon6_assay_snp1	s26c	hl	cDNA	2	-	60.55	-	39.45	1.53485
chicken	chicken_tbx5_exon6_assay_snp1	s29c	hl	cDNA	2	-	62.7	-	37.3	1.68097
chicken	chicken_tbx5_exon6_assay_snp1	s31c	hl	cDNA	2	-	69.38	-	30.62	2.26584
chicken	chicken_tbx5_exon6_assay_snp1	s8c	hl	cDNA	2	-	55	-	45	1.22222
chicken	chicken_tbx5_exon6_assay_snp1	s9c	hl	cDNA	2	-	58.79	-	41.21	1.4266
chicken	chicken_tbx5_exon6_assay_snp1	s10c	hl	cDNA	2	-	62.45	-	37.55	1.66312
